# Supplementary material for: Laurequinone, a Lead Compound against Leishmania
Source: Mar Drugs. 2023 May 30;21(6):333. doi: 10.3390/md21060333 (PMC10304164; doi:10.3390/md21060333)
Supplement: Supplementary file 1 [file marinedrugs-21-00333-s001.zip]

Archive with 1 entries (1 files):
- marinedrugs-2396793-supplementary.pdf
